# Supplementary material for: Droplets for Gene Editing Using CRISPR-Cas9 and Clonal Selection Improvement Using Hydrogels
Source: Micromachines (Basel). 2024 Mar 19;15(3):413. doi: 10.3390/mi15030413 (PMC10972466; doi:10.3390/mi15030413)
Supplement: Supplementary file 1 [file micromachines-15-00413-s001.zip]

Archive with 1 entries (1 files):
- micromachines-2769677-supplementary.pdf
